# Supplementary material for: Quercetin as a Therapeutic Product: Evaluation of Its Pharmacological Action and Clinical Applications—A Review
Source: Pharmaceuticals (Basel). 2023 Nov 20;16(11):1631. doi: 10.3390/ph16111631 (PMC10674654; doi:10.3390/ph16111631)
Supplement: Supplementary file 1 [file pharmaceuticals-16-01631-s001.zip]

Archive with 1 entries (1 files):
- pharmaceuticals-2658914-supplementary.pdf
